# Supplementary material for: Punching Above Its Weight: A Head-to-Head Comparison of Deepseek-R1 and OpenAI-o1 on Pancreatic Adenocarcinoma-Related Questions
Source: Int J Med Sci. 2025 Aug 22;22(15):3868–77. doi: 10.7150/ijms.118887 (PMC12492379; doi:10.7150/ijms.118887)
Supplement: Supplementary file 1 — Supplementary table 1. [file ijmsv22p3868s1.xlsx]

## Sheet: Sheet1
No.	Question	OpenAI-o1		DeepSeek-R1
		CoT of ChatGPT-o1	Answers by ChatGPT-o1	CoT of Deepseek R1	Answers by Deepseek R1
1	A 50-year-old male patient diagnosed with pancreatic ductal adenocarcinoma and liver metastasis, then he underwent six cycles of chemotherapy. Remarkably, both the baseline serum CA19-9 levels and those measured during chemotherapy were within the normal range. What is the most likely explanation for the patient's normal CA19-9?	OK, let's look at the patient's situation: After six rounds of chemotherapy for advanced pancreatic ductal adenocarcinoma with liver metastasis, their serum CA19-9 levels stayed normal. This points to the treatment's effectiveness and indicates a positive response.	The most likely explanation is that the patient is Lewis-antigen negative, which prevents CA19-9 production and can result in falsely normal CA19-9 levels despite active disease.	Okay, so I need to figure out why a patient with pancreatic ductal adenocarcinoma and liver metastasis has normal CA19-9 levels both before and during chemotherapy. Let me start by recalling what CA19-9 is. CA19-9 is a tumor marker often elevated in pancreatic cancer, but not always. The NCCN guidelines probably mention something about this. First, possible reasons for normal CA19-9 in pancreatic…	The most likely explanation is that the patient is Lewis antigen-negative (approximately 5-10% of the population), which prevents CA19-9 synthesis regardless of tumor burden. CA19-9 requires the Lewis antigen for expression, and its absence results in undetectable/normal levels even in metastatic disease. NCCN guidelines note that CA19-9 is not a reliable marker in such cases.
2	A 45-year-old man presented with pancreatic ductal adenocarcinoma of the uncinate process. Contrast CT imaging revealed no metastatic lesions outside the pancreas. The tumor contacted more than 180° of the portal vein, but the involved portion of the vein could be safely resected and reconstructed. Additionally, the tumor fully encircled the superior mesenteric artery. Considering these findings,…	Assessing patient classification The tumor encompasses over 180° of the portal vein but can be fully encircled and resected, suggesting a borderline resectable condition. Evaluating tumor impact Given the tumor encases the SMA by more than 180°, it surpasses the criteria for obstructive cases, now categorizing as locally advanced. Understanding tumor classification Nodes encasing the SMA or invol…	No. According to current NCCN guidelines, any tumor that fully encircles the superior mesenteric artery exceeds the definition of borderline resectable disease and is instead considered locally advanced (unresectable) disease.	Okay, so the question is about whether a patient with pancreatic ductal adenocarcinoma in the uncinate process is classified as borderline resectable based on imaging findings. Let me break down the details given. First, the patient is 45, male. The CT shows no metastasis, which is good. The tumor is in the uncinate process. Now, the key points are the involvement of the portal vein and the SMA. …	No, this patient would not be classified as borderline resectable. According to current NCCN guidelines, encasement (>180° involvement) of the superior mesenteric artery (SMA) categorizes the tumor as unresectable (locally advanced). While portal vein involvement (>180° contact) with reconstructable vessels may qualify as borderline resectable, SMA encasement is a definitive criterion for unresec…
3	A 42-year-old man underwent a pancreaticoduodenectomy for pancreatic ductal adenocarcinoma. Postoperative pathological staging revealed pT2N1M0. Following surgery, he completed 12 cycles of adjuvant chemotherapy with the mFOLFIRINOX regimen. Three months after completing chemotherapy, new liver metastases were detected. Given that the patient currently has a performance status (PS) score of 1, is…	Evaluating treatment viability I'm thinking about chemotherapy options for metastatic pancreatic adenocarcinoma after FOLFIRINOX, noting the patient's performance status of 1, while considering NCCN guidelines. Assessing treatment appropriateness I'm examining if fluoropyrimidine-based chemotherapy is suitable for the patient's PS1, given the rapid recurrence after initial treatment and the stand…	No. Because this patient progressed so soon after receiving a fluoropyrimidine-based regimen (mFOLFIRINOX), NCCN guidelines recommend switching to a gemcitabine-based therapy (e.g., gemcitabine plus nab-paclitaxel) rather than continuing or reintroducing a fluoropyrimidine.	Okay, let's tackle this question. The patient is a 42-year-old man who had a pancreaticoduodenectomy for pancreatic ductal adenocarcinoma. The pathology came back as pT2N1M0, which I think means the tumor was in the pancreas, maybe size-wise T2, with one lymph node involved, and no distant metastasis. After surgery, he did 12 cycles of adjuvant chemo with mFOLFIRINOX. Then, three months after fin…	No, fluoropyrimidine-based systemic chemotherapy (e.g., 5-FU/capecitabine monotherapy) is not appropriate in this scenario. According to NCCN guidelines, for pancreatic cancer that recurs/progresses within 6 months of adjuvant mFOLFIRINOX, the disease is considered refractory, and second-line therapy should involve a non-cross-resistant regimen. Preferred options include gemcitabine + nab-paclita…
4	A 60-year-old woman underwent a distal pancreatectomy for pancreatic ductal adenocarcinoma of the pancreatic tail. Postoperative pathological staging was pT3N2M0. Following surgery, she completed 12 cycles of adjuvant chemotherapy with the mFOLFIRINOX regimen. One year after the completion of chemotherapy, new liver metastases were detected. The patient’s current performance status (PS) of 1. Is …	Evaluating treatment options It's interesting to consider how to approach treatment for a 60-year-old with resected pancreatic tail PDAC and new liver metastases after mFOLFIRINOX adjuvant therapy. Assessing second-line options For metastatic pancreatic cancer with a disease-free interval over 6 months after FOLFIRINOX, re-challenging with the same regimen is an option. Standard second-line thera…	No. According to current NCCN guidelines, patients who relapse with metastatic disease after completing FOLFIRINOX‐based therapy are typically switched to a gemcitabine‐based regimen (e.g., gemcitabine plus nab‐paclitaxel). Re‐challenging with FOLFIRINOX (or mFOLFIRINOX) is generally not recommended once the tumor has progressed on or after that regimen.	Okay, so I need to figure out whether FOLFIRINOX or mFOLFIRINOX is appropriate for this patient. Let me start by recalling the case details. The patient is a 60-year-old woman who had a distal pancreatectomy for pancreatic ductal adenocarcinoma in the tail. The pathology after surgery showed pT3N2M0, which means the tumor was locally advanced with lymph node involvement (N2). She then completed 1…	According to the NCCN guidelines (2023), after recurrence following adjuvant mFOLFIRINOX, FOLFIRINOX or mFOLFIRINOX is not recommended as first-line treatment for metastatic disease. The preferred option in this scenario is gemcitabine plus nab-paclitaxel, given prior exposure to oxaliplatin and irinotecan in the adjuvant setting. While recurrence >6 months after adjuvant therapy might suggest po…
5	A 53-year-old man was diagnosed with resectable pancreatic cancer, with the tumor located in the head of the pancreas. CT revealed significant dilatation of the intra- and extrahepatic bile ducts, along with an enlarged gallbladder. His total serum bilirubin level is 180 µmol/L. The patient is scheduled for surgery in 5 days but now presents with abdominal pain, fever, and elevated leukocyte and …	Weighing the options Analyzing the patient's condition and symptoms, it appears that biliary stenting via ERCP is crucial due to the suspected cholangitis or obstructive jaundice.	Yes. In the setting of likely cholangitis (fever, elevated inflammatory markers) and obstructive jaundice, urgent biliary decompression via ERCP and stenting is recommended prior to surgery.	Okay, so I need to figure out whether this patient with resectable pancreatic cancer should get a biliary stent via ERCP before surgery. Let me start by recalling the guidelines and the clinical scenario. The patient is a 53-year-old man with a tumor in the head of the pancreas. The CT shows dilated intra- and extrahepatic bile ducts and an enlarged gallbladder. His total bilirubin is 180 µmol/L,…	Yes, biliary stenting via ERCP should be considered in this patient. According to NCCN guidelines, preoperative biliary drainage is indicated in patients with resectable pancreatic cancer who present with acute cholangitis, symptomatic jaundice (e.g., pruritus, intractable nausea), or when surgery is delayed (>1-2 weeks). This patient has clinical signs of cholangitis (fever, abdominal pain, elev…
6	A 62-year-old woman was diagnosed with pancreatic ductal adenocarcinoma with liver metastases. After receiving 4 cycles of NALIRIFOX chemotherapy, the tumor showed a paritial response and she exhibited good tolerance to the chemotherapeutic agents. She currently has a performance status (PS) score of 1. Genetic testing revealed a germline BRCA2 gene mutation. Should the patient now be switched to…	Assessing therapy options I’m examining the 62-year-old woman with metastatic PDAC and a germline BRCA2 mutation, considering her partial response to NALIRIFOX and the suitability of olaparib maintenance therapy. Evaluating treatment pathways I'm analyzing whether to extend the platinum-based regimen or transition to olaparib maintenance therapy, considering the patient's 4 cycles of NALIRIFOX an…	No. Current guidelines recommend completing at least 16 weeks of platinum‐based therapy prior to switching patients with a germline BRCA mutation to olaparib maintenance. In this case, the patient has only received 4 cycles of NALIRIFOX (which includes oxaliplatin), so she should continue on the platinum‐based regimen longer before considering olaparib.	Okay, let's tackle this question. So, the patient has pancreatic ductal adenocarcinoma with liver metastases, which means it's stage IV. She got 4 cycles of NALIRIFOX and had a partial response with good tolerance. Her PS is 1, and she has a germline BRCA2 mutation. The question is whether to switch her to olaparib maintenance now. First, I need to recall the NCCN guidelines for pancreatic cancer…	No, the patient should not be switched to olaparib maintenance therapy at this time. According to NCCN guidelines, olaparib maintenance is recommended only for patients with germline BRCA1/2 mutations who have received ≥16 weeks of first-line platinum-based chemotherapy (e.g., FOLFIRINOX, gemcitabine + cisplatin) without disease progression. In this case, the patient has received only 4 cycles of…
7	A 55-year-old man underwent distal pancreatectomy for ductal adenocarcinoma of the pancreatic tail. Postoperative staging indicated pT3N1M0. The patient received adjuvant chemotherapy with a combination of gemcitabine and capecitabine for 6 months. A follow-up examination one year after the completion of chemotherapy revealed multiple liver metastases. Genetic testing showed the tumor has a KRAS …	Assessing Adagrasib for KRAS G12C Pancreatic Cancer Evaluating KRAS G12C inhibitors' impact on NSCLC and pancreatic cancer Weighing treatment options Considering standard second-line therapies like FOLFIRI or liposomal irinotecan for advanced pancreatic cancer after gemcitabine-based regimens. Adagrasib lacks FDA approval.	No. Adagrasib is not currently approved or recommended for KRAS G12C–mutated pancreatic adenocarcinoma. In the metastatic setting after progression on gemcitabine-based therapy, standard second-line options (e.g., fluoropyrimidine plus nanoliposomal irinotecan or oxaliplatin-based combinations) are preferred according to current guidelines. Adagrasib may be considered only in the context of a cli…	Okay, so the question is about whether to start Adagrasib in a patient with pancreatic cancer. Let me break this down. The patient is 55, had a distal pancreatectomy for ductal adenocarcinoma in the tail. Post-op staging is pT3N1M0, which means the tumor is locally advanced (pT3), spread to regional lymph nodes (N1), and no distant metastasis at surgery (M0). Then he got adjuvant chemo with gemci…	According to current NCCN guidelines (2024), Adagrasib is not recommended for pancreatic adenocarcinoma with a KRAS G12C mutation in this setting. While KRAS G12C inhibitors like Adagrasib are approved for other cancers (e.g., NSCLC), they are not yet established as standard therapy for pancreatic cancer. Recommended options for metastatic pancreatic adenocarcinoma after progression on adjuvant g…
8	A 40-year-old male underwent distal pancreatectomy for ductal adenocarcinoma of the pancreatic tail. Postoperative staging was pT3N0M0. The patient received chemotherapy with the mFOLFIRINOX regimen for 6 months following surgery. A follow-up conducted 6 months after the completion of chemotherapy revealed a newly detected local recurrence at the pancreatic margin, measuring approximately 1 cm in…	Evaluating treatment strategies I noted that the optimal treatment for a 40-year-old patient with local recurrence of pancreatic adenocarcinoma post-distal pancreatectomy involves surgical resection, followed by additional therapy, adhering to NCCN guidelines. Assessing re-resection options I'm evaluating surgical resection with chemotherapy and possibly radiation for resectable local recurrence …	The appropriate strategy is surgical re-resection (assuming an R0 resection is achievable) followed by additional therapy (e.g., systemic chemotherapy ± chemoradiation). The rationale is that for a strictly localized, resectable recurrence in a fit patient, complete surgical removal offers the best chance of prolonged disease control, and post-resection therapy helps address micrometastatic disea…	Okay, so I need to figure out the appropriate treatment strategy for this patient based on the scenario provided. Let me start by recalling the details. The patient is a 40-year-old male who had a distal pancreatectomy for ductal adenocarcinoma of the pancreatic tail. Post-op staging was pT3N0M0. After surgery, he received 6 months of mFOLFIRINOX. Now, 6 months after finishing chemo, there's a lo…	The appropriate treatment strategy is surgical resection of the recurrent tumor (if deemed resectable by a multidisciplinary team) followed by adjuvant chemotherapy and consideration of chemoradiation. Rationale: 1. Resection: NCCN guidelines support consideration of re-resection for isolated local recurrence in select patients with no distant metastases, provided it is technically feasible and t…
9	A 57-year-old man underwent a pancreaticoduodenectomy for obstructive jaundice and a pancreatic head mass. Postoperative pathology confirmed adenosquamous carcinoma, with staging pT2N2M0. Should this patient's postoperative follow-up and adjuvant therapy follow the same strategy as that for pancreatic ductal adenocarcinoma?	Assessing treatment strategies OK, let's see. Adenosquamous carcinoma of the pancreas doesn't see the same strategies as PDAC or other cancers. It usually aligns with standard PDAC treatments. Harmonizing treatment Balancing the options, the plan is to align adenosquamous carcinoma post-op follow-up and therapy with PDAC for consistency and to maintain guideline alignment.	Yes. Current NCCN guidelines recommend managing adenosquamous carcinoma of the pancreas with the same adjuvant therapy and surveillance strategies used for pancreatic ductal adenocarcinoma.	Okay, let's tackle this question. The user is asking whether a patient with adenosquamous carcinoma of the pancreas, post-Whipple surgery, should have the same follow-up and adjuvant therapy as pancreatic ductal adenocarcinoma (PDAC). The staging here is pT2N2M0. First, I need to recall the NCCN guidelines for pancreatic cancer. I know that PDAC is the most common type, and the guidelines are pri…	Yes, per NCCN guidelines, adenosquamous carcinoma of the pancreas is managed similarly to pancreatic ductal adenocarcinoma (PDAC) in the adjuvant setting. Adjuvant therapy (e.g., FOLFIRINOX, gemcitabine plus capecitabine, or gemcitabine monotherapy) and follow-up strategies (imaging/tumor marker surveillance) align with PDAC protocols. However, adenosquamous carcinoma has a worse prognosis, and c…
10	A 45-year-old man presented with a pancreatic body tumor. A CT scan revealed a 2.5 × 3 cm hypovascular mass, with no evidence of enlarged regional lymph nodes or distant metastases. The preoperative diagnosis was resectable pancreatic cancer. Folloing an MDT discussion, laparoscopic distal pancreatectomy was recommended. During laparoscopic exploration, a 0.5 cm grayish-white nodule was identifie…	Assessing treatment options I'm figuring out if the laparoscopic distal pancreatectomy should proceed. The discovery of metastatic adenocarcinoma in the omentum shifts the treatment towards a palliative approach or systemic therapy, suggesting stage IV (M1) disease. Navigating treatment Given the stage IV disease with metastatic adenocarcinoma in the omentum, resection isn't recommended. Chemothe…	No. Because the frozen section confirmed metastatic disease (stage IV), surgical resection would not be recommended. Current NCCN guidelines advise systemic therapy rather than pancreatectomy when metastatic spread is present.	Okay, let's see. The patient is a 45-year-old man with a pancreatic body tumor. CT scan shows a 2.5x3 cm hypovascular mass, no enlarged lymph nodes or distant mets. Pre-op diagnosis was resectable, so they planned a distal pancreatectomy. But during the laparoscopic exploration, they found a 0.5 cm grayish-white nodule in the greater omentum. Frozen section says it's metastatic ductal adenocarcin…	No, the laparoscopic distal pancreatectomy should not proceed. According to NCCN guidelines, the identification of distant metastases (e.g., peritoneal/omental nodules confirmed as adenocarcinoma) upstages the disease to stage IV rendering it unresectable. In such cases, surgery is not recommended, as it does not improve survival and delays systemic therapy. The priority shifts to initiating pall…
11	A 40-year-old man was admitted to the hospital with abdominal pain, and a mass was found in the neck of the pancreas. CT imaging showed that the tumor encased the celiac artery, with no lymph node enlargement or distant metastasis. The patient underwent an endoscopic ultrasound-guided biopsy, which revealed pancreatic ductal adenocarcinoma. Genetic testing indicated high microsatellite instabilit…	OK, let's see. A 40-year-old patient, diagnosed with PDAC, has a high microsatellite instability (MSI-H) and a tumor mutation burden (TMB) of 12 mut/mb. Durvalumab seems promising in treating MSI-H pancreatic cancer. Evaluating treatment options Pembrolizumab is the go-to immunotherapy for advanced MSI-H/dMMR PDAC. However, no guidelines support durvalumab for advanced PDAC, despite growing buzz …	No. At this time, per the most current NCCN guidelines, immunotherapy for MSI-H pancreatic ductal adenocarcinoma is specifically recommended with pembrolizumab. There is no guideline-supported indication for using durvalumab alone in this setting. The high MSI status does make immunotherapy a viable option, but pembrolizumab is the agent that is currently recommended.	Okay, let's tackle this question. So, the patient is a 40-year-old man with pancreatic cancer. The tumor is in the neck of the pancreas and encases the celiac artery. Imaging shows no lymph node enlargement or distant mets. Biopsy confirms pancreatic ductal adenocarcinoma. Genetic testing shows MSI-H, TMB of 12 mut/mb, KRAS G12C, and TP53 mutations. PS is 2. The question is whether Durvalumab is …	No. According to NCCN guidelines (v.2.2023), pembrolizumab (not durvalumab) is recommended for advanced/metastatic pancreatic adenocarcinoma with MSI-H/dMMR tumors, regardless of line of therapy. Durvalumab is not listed as a standard option in this context. For this patient with locally advanced unresectable disease (celiac artery encasement), first-line therapy should prioritize systemic chemot…
12	A 50-year-old woman was diagnosed with pancreatic tail cancer. The patient was asymptomatic, with no apparent pain, and her serum CA19-9 levels were within normal range. CT scan revealed a 3 cm tumor involving a branch of the splenic artery. There was no enlargement of regional lymph nodes, and no evidence of distant metastasis was observed. Should neoadjuvant therapy be considered before surgica…	Evaluating resectability I'm assessing the patient's tumor characteristics and potential resectability. The 3 cm tumor, with a branch of the splenic artery involved, suggests borderline resectability, typically warranting neoadjuvant therapy. Assessing vascular involvement I'm working through the tumor's impact on the splenic artery, noting its typically manageable status. Immediate surgery seems…	Based on current NCCN guidelines, this lesion is still considered resectable despite involving a branch of the splenic artery, because that vessel segment is typically removed during a distal pancreatectomy. In the absence of other high-risk features (e.g., elevated CA19-9, significant vascular encasement of critical mesenteric vessels, or suspicious lymph nodes), neoadjuvant therapy is generally…	Okay, let me think through this. So the patient is a 50-year-old woman with pancreatic tail cancer. The tumor is 3 cm, involves a branch of the splenic artery. No lymph node enlargement, no distant metastasis on CT. Asymptomatic, CA19-9 normal. The question is whether neoadjuvant therapy should be considered before surgery. First, I remember that pancreatic cancer treatment often depends on the s…	Based on the NCCN guidelines, the patient's pancreatic tail tumor is considered resectable because the involvement of a branch of the splenic artery (without celiac axis/SMA contact) does not meet criteria for borderline resectability. Key factors supporting upfront surgery include: - No distant metastasis or regional lymphadenopathy. - Normal CA19-9 and asymptomatic status. Neoadjuvant therapy i…
13	A 53-year-old man was referred due to abdominal pain. A CT scan revealed a 3.5 cm tumor in the tail of the pancreas, along with several lymph nodes in the splenic hilum showing a short diameter greater than 2 cm. No distant metastases were identified. The CA19-9 level was 610 U/mL at the initial outpatient visit two weeks ago, and upon rechecking at this visit, it had increased to 1105 U/mL. Shou…	Evaluating treatment options I'm thinking through the possibility of neoadjuvant therapy before surgery for a 53-year-old with pancreatic cancer or suspected cancer based on CA19-9 levels and lymph node enlargement above the guidelines. Weighing neoadjuvant strategies I'm considering preoperative therapy for patients with advanced disease markers without vascular involvement. Elevated CA19-9 migh…	Yes. Although the tumor appears resectable, the marked lymph‐node enlargement and rapidly rising CA19‐9 level are high‐risk features. Current NCCN guidelines advise neoadjuvant therapy in such patients to better control microscopic disease, assess tumor biology, and potentially improve the likelihood of an R0 resection.	Okay, so I need to figure out if neoadjuvant therapy is recommended for this patient with pancreatic cancer based on the given details. Let me start by recalling the NCCN guidelines for pancreatic cancer. The patient is a 53-year-old man with a tumor in the tail of the pancreas, 3.5 cm. There are several lymph nodes in the splenic hilum with a short diameter over 2 cm. No distant mets. CA19-9 was…	Yes, neoadjuvant therapy should be considered. According to NCCN guidelines, patients with high-risk features (e.g., CA19-9 > 500 U/mL, large primary tumors, or regional lymphadenopathy) may benefit from neoadjuvant therapy, even if technically resectable. This patient’s rising CA19-9 (610 to 1105 U/mL), bulky lymph nodes (>2 cm), and tumor size (3.5 cm) suggest aggressive biology and potential m…
14	A 45-year-old woman has been diagnosed with pancreatic cancer. A CT scan revealed a 4 cm tumor in the pancreas with no evidence of distant metastasis. However, during laparotomy, it was found that the tumor had encased the superior mesenteric artery. A biopsy, followed by frozen section analysis, confirmed the diagnosis of pancreatic ductal adenocarcinoma. Could irreversible electroporation be a …	Summarizing the scenario Interestingly enough, a 45-year-old woman has pancreatic ductal adenocarcinoma, confirmed by frozen section analysis, with a 4 cm tumor encasing the superior mesenteric artery. Evaluating options OK, let me see. Irreversible electroporation (IRE) might work for borderline or locally advanced pancreatic tumors when resection isn't an option. The tumor's SMA involvement, th…	Yes. For a patient with locally advanced pancreatic cancer (SMA encasement) and no metastases, irreversible electroporation (IRE) can be considered in select cases—particularly after systemic (and often chemoradiation) therapy has controlled the disease. NCCN guidelines note IRE may help achieve local control in otherwise unresectable tumors, but it is typically reserved for specialized centers a…	Okay, so the patient is a 45-year-old woman with pancreatic ductal adenocarcinoma. The CT scan showed a 4 cm tumor in the pancreas without distant metastasis. But during surgery, they found the tumor encasing the superior mesenteric artery (SMA). Biopsy confirmed it's adenocarcinoma. The question is whether irreversible electroporation (IRE) is a treatment option here, and what considerations the…	In this case, the tumor encasing the superior mesenteric artery (SMA) classifies it as unresectable locally advanced pancreatic cancer per NCCN guidelines. Irreversible electroporation (IRE) is not a standard treatment option in this scenario. Key considerations: 1. NCCN guidelines prioritize systemic therapy (e.g., FOLFIRINOX or gemcitabine/nab-paclitaxel) as initial treatment for locally advanc…
15	A 67-year-old patient was diagnosed with resectable pancreatic ductal adenocarcinoma of pancreatic head and scheduled for a pancreaticoduodenectomy. During the procedure, the surgeon used an Endo-GIA stapler to divide the tissue between the superior mesenteric artery and the uncinate process, aiming to reduce operative time and minimize bleeding. Was this approach appropriate?	Weighing surgical methods Considering the NCCN guidelines, using an Endo-GIA stapler for tissue division is appropriate in resectable PDAC to minimize bleeding and speed up surgery. Evaluating stapler use Wondering about the Endo-GIA stapler's role in dividing tissue around the SMA and uncinate process. Generally, careful dissection with or without a stapler is typical to ensure margins and check…	No. Current guidelines emphasize meticulous sharp dissection to ensure a clear uncinate/superior mesenteric artery margin. Stapling in that area risks leaving residual tissue behind and compromising margin-negative resection. An Endo-GIA stapler is generally not recommended for that step.	Okay, so the question is about whether using an Endo-GIA stapler during a pancreaticoduodenectomy (Whipple procedure) to divide the tissue between the SMA and the uncinate process is appropriate. Let me start by recalling the standard surgical approach for pancreatic head adenocarcinoma. First, the NCCN guidelines for pancreatic cancer recommend that resection should aim for complete removal with…	The approach is not aligned with current NCCN guidelines. For resectable pancreatic ductal adenocarcinoma, achieving an R0 resection (negative margins) is critical. The tissue between the superior mesenteric artery (SMA) and uncinate process is a high-risk margin zone. Sharp dissection under direct visualization is preferred in this area to ensure optimal margin assessment and minimize the risk o…
16	A 72-year-old patient underwent a pancreaticoduodenectomy for pancreatic head cancer. During the procedure, the surgeon identified enlarged lymph nodes located between the vena cava and the abdominal aorta. Could performing a para-aortic lymph node dissection have potentially enhanced the patient's long-term prognosis?	Evaluating para-aortic lymph node dissection I’m examining the potential impact of para-aortic lymph node dissection during pancreaticoduodenectomy for pancreatic head cancer. Guidelines indicate no proven survival benefit, as para-aortic lymph node involvement typically suggests metastatic disease. Clarifying the standard approach Standard lymph node dissection is recommended for resectable panc…	No. Based on current evidence and NCCN guidelines, routine para-aortic lymph node dissection does not confer a proven survival advantage and is not recommended as part of standard resection for pancreatic head cancer.	Okay, let's tackle this question. The patient is 72 and had a pancreaticoduodenectomy for pancreatic head cancer. During surgery, the surgeon found enlarged lymph nodes between the vena cava and abdominal aorta. The question is whether dissecting those para-aortic lymph nodes would improve the patient's long-term prognosis. First, I need to recall what the NCCN guidelines say about lymph node dis…	According to the NCCN guidelines, para-aortic lymph node involvement in pancreatic cancer is classified as metastatic (M1) disease (Stage IV). If enlarged para-aortic lymph nodes are identified intraoperatively, biopsy is recommended. If confirmed positive, resection with curative intent is not advised, as it does not improve survival and systemic therapy becomes the standard approach. Routine pa…
17	A 70-year-old man was diagnosed with pancreatic head cancer following the onset of obstructive jaundice, and a pancreaticoduodenectomy was initially planned. However, during surgery, a nodule was discovered in the greater omentum, and frozen section pathology indicated metastatic adenocarcinoma. As a result, the surgical plan was revised to a choledochojejunostomy. The patient had no contraindica…	Revisiting the approach A 70-year-old patient with metastatic pancreatic head adenocarcinoma shifted from a pancreaticoduodenectomy to a bypass for palliative care, while considering current guidelines on concurrent gastrojejunostomy. Evaluating the decision Given the patient's advanced stage IV disease and the risk of future duodenal obstruction, many surgeons recommend a prophylactic gastrojeju…	Yes. Current guidelines recommend adding a prophylactic gastrojejunostomy when performing a biliary bypass for advanced pancreatic head cancer to reduce the risk of future gastric outlet obstruction.	Okay, let's see. The patient is a 70-year-old man with pancreatic head cancer causing obstructive jaundice. They planned a pancreaticoduodenectomy (Whipple procedure), but during surgery, they found a nodule in the greater omentum, which turned out to be metastatic adenocarcinoma on frozen section. So they changed the plan to choledochojejunostomy. Now the question is whether to also do a gastroj…	Yes, according to NCCN guidelines, a prophylactic gastrojejunostomy should be performed concurrently with choledochojejunostomy in this scenario, even in the absence of overt duodenal obstruction. This is recommended to prevent future gastric outlet obstruction, which occurs in 10–20% of patients with unresectable pancreatic cancer. The addition of gastrojejunostomy does not significantly increas…
18	A 75-year-old woman was admitted to the hospital with a diagnosis of pancreatic head cancer. MRI revealed a solitary 2 cm liver lesion, and a pathological biopsy confirmed metastatic pancreatic ductal adenocarcinoma. Could stereotactic body radiation therapy be considered to treat the liver metastasis, followed by a pancreaticoduodenectomy to remove the primary tumor once radiotherapy is complete…	Considering treatment options I'm brainstorming the use of stereotactic body radiation therapy (SBRT) for a liver metastasis and subsequent pancreaticoduodenectomy. However, standard metastatic pancreatic cancer care typically involves systemic therapy. Examining treatment options For oligometastatic disease, local therapy might be considered. Generally, surgery isn't viable, with standard care o…	No. NCCN guidelines do not recommend resection of the primary tumor in stage IV pancreatic cancer. In a patient with confirmed metastatic disease, standard treatment focuses on systemic therapy rather than surgery or localized radiation to the metastasis. Hence, SBRT to the liver lesion followed by pancreaticoduodenectomy is not an NCCN-supported approach.	Okay, so the question is about a 75-year-old woman with pancreatic head cancer and a liver metastasis. They want to know if using stereotactic body radiation therapy (SBRT) on the liver lesion followed by pancreaticoduodenectomy (Whipple procedure) is an option according to NCCN guidelines. First, I need to recall the NCCN guidelines for pancreatic cancer. Pancreatic ductal adenocarcinoma with di…	According to the NCCN guidelines, metastatic pancreatic adenocarcinoma (stage IV) is primarily managed with systemic therapy (e.g., FOLFIRINOX, gemcitabine/nab-paclitaxel) rather than curative-intent surgery or radiation. Stereotactic body radiation therapy (SBRT) to the liver metastasis followed by pancreaticoduodenectomy is not a standard recommendation. Surgical resection of the primary tumor …
19	A 69-year-old man was admitted to the hospital with obstructive jaundice. A CT scan revealed a tumor in the head of the pancreas, along with multiple hepatic tumors. A liver biopsy confirmed metastatic pancreatic ductal adenocarcinoma. The patient’s prognosis indicated a life expectancy of approximately six months. In this case, is a plastic biliary stent the optimal choice for biliary drainage?	Stenting Decisions in Pancreatic Cancer Care Evaluating Stent Options Assessing Stent Choices	No. According to current NCCN guidelines, for an expected survival of several months, a self-expanding metal stent is generally preferred over a plastic stent to maintain longer patency and reduce the need for stent exchanges.	Okay, let's tackle this question. The patient is a 69-year-old man with obstructive jaundice due to metastatic pancreatic ductal adenocarcinoma. The CT shows a tumor in the pancreatic head and multiple liver metastases, biopsy-confirmed. Prognosis is about six months. The question is whether a plastic biliary stent is the best option for biliary drainage. First, I need to recall the NCCN guidelin…	In cases of metastatic pancreatic cancer with obstructive jaundice and a life expectancy of approximately six months, self-expanding metal biliary stents (SEMBS) are preferred over plastic stents per NCCN guidelines. Metal stents provide longer patency (6–12 months) and reduce the need for reintervention, which aligns better with the patient’s prognosis. Plastic stents (patency ~3–4 months) are t…
20	A 40-year-old woman was referred for an ultrasound due to pancreatic duct dilation. An MRI revealed that the main pancreatic duct in the body and tail of the pancreas had a maximum diameter of 8 mm, leading to a diagnosis of main-duct intraductal papillary mucinous neoplasm of pancreas. The doctor recommended close surveillence. After five years of follow-up, a subsequent MRI showed that the dila…	Evaluating surgical options I'm thinking through the need for surgery by considering the recent NCCN guidelines on main duct IPMN, particularly with a 10 mm or more duct. Evaluating risk factors Interestingly, the recent 15 mm duct dilation in this patient aligns with the NCCN guidelines, typically indicating a high risk and suggesting a need for surgical intervention.	Yes. A main-duct IPMN with duct dilation now reaching 15 mm meets criteria for surgical resection based on current guidelines, as it indicates a higher risk of malignancy.	Okay, so I need to figure out if surgery is recommended for this patient based on the NCCN guidelines. Let's start by recalling what I know about main-duct intraductal papillary mucinous neoplasms (MD-IPMN). MD-IPMNs are precancerous lesions that can progress to pancreatic cancer. The guidelines usually recommend surveillance for certain features and surgery for others. The patient is 40, which i…	Yes, surgery should be recommended. According to NCCN guidelines, main pancreatic duct (MPD) dilation ≥10 mm is a high-risk feature manditating surgical resection in fit patients. The increase from 8 mm to 15 mm over 5 years further supports intervention due to concern for progression to malignancy. Distal pancreatectomy (for body/tail lesions) would typically be indicated, assuming no metastases…
